# Supplementary material for: Sense of Coherence and Perceived Academic Stress Among Nursing Students: A Multicenter Cross-Sectional Study
Source: Nurs Rep. 2025 Aug 8;15(8):288. doi: 10.3390/nursrep15080288 (PMC12388887; doi:10.3390/nursrep15080288)
Supplement: Supplementary file 1 [file nursrep-15-00288-s001.zip]

Archive with 1 entries (1 files):
- nursrep-3714169-supplementary.pdf
